# Supplementary material for: Unmet Needs of Systemic Lupus Erythematosus (SLE) Patients: Insights from a Needs Assessment Study
Source: Pharmacy (Basel). 2025 Oct 20;13(5):150. doi: 10.3390/pharmacy13050150 (PMC12567102; doi:10.3390/pharmacy13050150)
Supplement: Supplementary file 1 [file pharmacy-13-00150-s001.zip]

Archive with 3 entries (3 files):
- S2 Patient SLE Education Handout.pdf
- S1 Pharmacist SLE Education and Awareness.pdf
- S3 Integrated Case Example for SLE Education in Pharmacy Curriculum.pdf
